# Supplementary material for: Sub-Lexical Processing of Chinese–English Bilinguals: An ERP Analysis
Source: Brain Sci. 2024 Sep 16;14(9):923. doi: 10.3390/brainsci14090923 (PMC11430797; doi:10.3390/brainsci14090923)
Supplement: Supplementary file 1 [file brainsci-14-00923-s001.zip]

Archive with 1 entries (1 files):
- brainsci-3170816-supplementary.pdf
